# Supplementary material for: Effect of Deashing Treatment on Ash Fusion Characteristics of Biochar from Bamboo Shoot Shells
Source: Molecules. 2024 Mar 21;29(6):1400. doi: 10.3390/molecules29061400 (PMC10974987; doi:10.3390/molecules29061400)
Supplement: Supplementary file 1 [file molecules-29-01400-s001.zip]

Archive with 1 entries (1 files):
- molecules-2882596-supplementary.pdf
